# Supplementary material for: p21Waf1 expression is regulated by nuclear intermediate filament vimentin in neuroblastoma
Source: BMC Cancer. 2010 Sep 2;10:473. doi: 10.1186/1471-2407-10-473 (PMC2939553; doi:10.1186/1471-2407-10-473)
Supplement: Additional file 1 — Table S1. Available clinical data for the n = 77 NB patients of the studied cohort (INSS Stage, sex and age of the patient, MYCN amplification status, patient status and follow-up). M: male, F: female, NA: MYCN non-amplified, A: MYCN amplified, A: alive, D: deceased. [file 1471-2407-10-473-S1.XLS]

## Sheet: Feuil1
N°	Stage	Sex	Age	MYCN status	Patient status	Follow up
			(months)	(Amplified or Non-Amplified)	(Alive or Deceased)	(months post-diagnosis)
1	1	M	6	NA	A	151
2	1	M	5	NA	A	42
3	1	M	7	NA	A	30
4	1	M	3	NA	A	36
5	1	M	1	A	A	70
6	1	M	1	NA	A	12
7	2	F	2	A	A	122
8	2	M	18	NA	A	56
9	2	M	7	NA	A	98
10	2	M	24	NA	A	65
11	2	F	10	NA	A	36
12	2	M	4	NA	A	108
13	2	M	6	NA	A	111
14	2	M	1	NA	A	120
15	2	F	144	NA	A	64
16	2	F	36	NA	A	80
17	3	M	6	A	A	156
18	3	F	36	NA	D	2
19	3	F	14	NA	A	88
20	3	F	10	NA	A	103
21	4S	F	1	NA	A	125
22	4S	M	10	NA	A	99
23	4S	M	3	NA	A	22
24	4S	F	3	NA	A	19
25	4S	M	2	NA	A	6
26	4S	M	2	NA	A	180
27	4S	F	9	NA	A	49
28	4S	F	1.5	NA	A	106
29	4S	M	6	NA	A	74
30	4S	M	4	NA	A	42
31	4S	F	3	NA	D	1
32	4 < 12 months	M	6	NA	A	58
33	4 < 12 months	M	3	NA	A	96
34	4 < 12 months	F	10	A	A	42
35	4 < 12 months	M	6	NA	A	133
36	4 < 12 months	M	12	NA	A	96
37	4 < 12 months	F	7	NA	A	95
38	4 > 12 months	F	36	NA	D	16.3
39	4 > 12 months	M	180	NA	D	8.9
40	4 > 12 months	M	24	A	D	21.8
41	4 > 12 months	M	36	NA	D	24
42	4 > 12 months	M	48	NA	D	33.6
43	4 > 12 months	F	24	A	D	19
44	4 > 12 months	M	48	NA	D	26.9
45	4 > 12 months	M	48	A	D	5
46	4 > 12 months	F	24	NA	D	10
47	4 > 12 months	M	24	NA	D	12.3
48	4 > 12 months	F	78	NA	D	36.2
49	4 > 12 months	F	24	NA	D	32.1
50	4 > 12 months	F	15	A	D	38
51	4 > 12 months	F	132	NA	D	46.6
52	4 > 12 months	M	30	NA	A	168.5
53	4 > 12 months	M	17	NA	D	13
54	4 > 12 months	F	168	NA	D	82.5
55	4 > 12 months	F	18	A	A	170.9
56	4 > 12 months	M	48	NA	D	53.2
57	4 > 12 months	F	16	A	A	173.4
58	4 > 12 months	M	42	A	A	165.6
59	4 > 12 months	M	48	NA	A	164.3
60	4 > 12 months	M	24	A	A	136.3
61	4 > 12 months	M	36	NA	D	15
62	4 > 12 months	F	72	A	D	103.1
63	4 > 12 months	M	48	NA	A	111.7
64	4 > 12 months	M	192	NA	D	16
65	4 > 12 months	M	36	NA	A	95
66	4 > 12 months	M	36	NA	D	1
67	4 > 12 months	M	24	NA	A	50.6
68	4 > 12 months	M	18	A	D	4.2
69	4 > 12 months	M	36	NA	D	25.2
70	4 > 12 months	M	30	NA	D	15.8
71	4 > 12 months	F	22	A	D	29.7
72	4 > 12 months	M	21	A	D	23.9
73	4 > 12 months	M	60	NA	A	53.8
74	4 > 12 months	M	13	A	D	0.3
75	4 > 12 months	F	60	NA	A	60.9
76	4 > 12 months	F	96	NA	A	45.7
77	4 > 12 months	F	60	NA	D	38.2
